# Supplementary material for: The backbone symptoms of depression: a network analysis after the initial wave of the COVID-19 pandemic in Macao
Source: PeerJ. 2022 Sep 15;10:e13840. doi: 10.7717/peerj.13840 (PMC9482773; doi:10.7717/peerj.13840)
Supplement: Supplemental Information 2 [file peerj-10-13840-s002.r]

getwd()
library(csv)
adultraw <- read.csv("C:/Users/User/OneDrive - University of Macau/200814 Macao COVID-19 survey/datasets/Raw data.csv")
