# Supplementary material for: The backbone symptoms of depression: a network analysis after the initial wave of the COVID-19 pandemic in Macao
Source: PeerJ. 2022 Sep 15;10:e13840. doi: 10.7717/peerj.13840 (PMC9482773; doi:10.7717/peerj.13840)
Supplement: Supplemental Information 3 [file peerj-10-13840-s003.csv]

Q23	Q24	Q25	Q26	Q27	Q28	Q29	Q30	Q31	age	MaleGender	PHQ1	PHQ2	PHQ3	PHQ4	PHQ5	PHQ6	PHQ7	PHQ8	PHQ9
3	3	4	4	2	3	2	2	2	18	0	2	2	3	3	1	2	1	1	1
2	2	1	2	1	1	1	2	1	18	0	1	1	0	1	0	0	0	1	0
2	2	1	2	2	2	2	2	2	18	0	1	1	0	1	1	1	1	1	1
4	4	2	4	4	4	4	4	4	18	0	3	3	1	3	3	3	3	3	3
1	1	1	1	1	1	1	1	1	18	0	0	0	0	0	0	0	0	0	0
3	2	4	4	3	2	4	2	1	18	1	2	1	3	3	2	1	3	1	0
2	3	2	2	1	1	1	1	1	18	0	1	2	1	1	0	0	0	0	0
1	1	1	1	1	1	2	1	1	18	1	0	0	0	0	0	0	1	0	0
1	1	1	4	1	2	1	2	2	18	1	0	0	0	3	0	1	0	1	1
1	1	1	1	1	1	1	1	1	18	1	0	0	0	0	0	0	0	0	0
1	1	1	1	1	1	1	1	1	18	0	0	0	0	0	0	0	0	0	0
1	1	1	1	1	1	1	1	1	18	0	0	0	0	0	0	0	0	0	0
2	2	2	2	1	2	2	1	1	18	1	1	1	1	1	0	1	1	0	0
1	1	1	1	1	1	1	1	1	18	1	0	0	0	0	0	0	0	0	0
2	2	1	2	1	2	2	1	1	18	0	1	1	0	1	0	1	1	0	0
1	1	2	1	1	1	1	1	1	18	0	0	0	1	0	0	0	0	0	0
1	2	1	1	1	3	1	1	1	18	0	0	1	0	0	0	2	0	0	0
1	1	1	1	1	1	1	1	1	18	1	0	0	0	0	0	0	0	0	0
1	1	1	2	1	1	1	1	1	18	0	0	0	0	1	0	0	0	0	0
2	2	1	2	1	1	2	1	1	18	0	1	1	0	1	0	0	1	0	0
3	3	2	4	4	4	3	3	2	18	0	2	2	1	3	3	3	2	2	1
1	2	1	1	3	2	3	2	1	18	0	0	1	0	0	2	1	2	1	0
1	1	1	1	1	1	1	1	1	18	1	0	0	0	0	0	0	0	0	0
1	2	2	3	1	1	1	1	1	18	0	0	1	1	2	0	0	0	0	0
2	3	2	3	2	2	2	1	1	18	0	1	2	1	2	1	1	1	0	0
2	1	3	2	1	1	1	1	1	18	0	1	0	2	1	0	0	0	0	0
3	2	1	4	2	1	2	1	3	18	1	2	1	0	3	1	0	1	0	2
2	2	2	2	1	1	2	1	1	18	0	1	1	1	1	0	0	1	0	0
1	1	1	1	1	1	1	1	1	18	1	0	0	0	0	0	0	0	0	0
3	3	3	3	3	3	2	2	2	18	0	2	2	2	2	2	2	1	1	1
2	2	2	2	1	1	1	1	1	18	1	1	1	1	1	0	0	0	0	0
2	2	1	3	2	1	1	1	1	18	0	1	1	0	2	1	0	0	0	0
1	1	1	1	1	1	1	1	1	18	0	0	0	0	0	0	0	0	0	0
2	2	2	2	1	1	2	1	2	18	0	1	1	1	1	0	0	1	0	1
2	2	2	3	2	2	2	2	1	18	0	1	1	1	2	1	1	1	1	0
1	1	1	1	1	1	1	1	1	18	1	0	0	0	0	0	0	0	0	0
2	2	1	1	1	1	1	1	1	18	0	1	1	0	0	0	0	0	0	0
1	1	2	2	4	1	2	1	1	18	0	0	0	1	1	3	0	1	0	0
1	2	2	2	2	1	1	1	1	18	0	0	1	1	1	1	0	0	0	0
1	2	1	1	1	4	1	1	1	18	1	0	1	0	0	0	3	0	0	0
2	1	2	2	2	1	1	1	1	18	0	1	0	1	1	1	0	0	0	0
2	2	1	2	1	2	1	1	1	18	0	1	1	0	1	0	1	0	0	0
1	2	2	2	2	1	1	1	1	18	1	0	1	1	1	1	0	0	0	0
1	1	1	1	1	1	1	1	1	18	0	0	0	0	0	0	0	0	0	0
1	2	1	1	1	1	2	1	1	18	0	0	1	0	0	0	0	1	0	0
2	2	2	2	2	2	2	2	1	18	1	1	1	1	1	1	1	1	1	0
2	3	3	3	3	2	2	1	1	18	0	1	2	2	2	2	1	1	0	0
2	1	1	2	2	1	1	1	1	18	0	1	0	0	1	1	0	0	0	0
1	1	1	2	1	2	1	1	1	18	0	0	0	0	1	0	1	0	0	0
1	1	1	1	1	1	1	1	1	18	0	0	0	0	0	0	0	0	0	0
1	1	1	1	1	1	1	1	1	18	1	0	0	0	0	0	0	0	0	0
1	1	1	1	1	1	1	1	1	18	1	0	0	0	0	0	0	0	0	0
3	3	1	3	1	3	1	1	1	18	0	2	2	0	2	0	2	0	0	0
1	1	1	1	1	1	1	1	1	18	0	0	0	0	0	0	0	0	0	0
3	3	3	3	3	1	3	2	2	18	1	2	2	2	2	2	0	2	1	1
2	2	1	2	1	1	2	1	1	18	1	1	1	0	1	0	0	1	0	0
2	1	1	2	1	1	1	1	1	18	0	1	0	0	1	0	0	0	0	0
2	2	2	2	2	2	2	1	1	18	0	1	1	1	1	1	1	1	0	0
2	2	1	2	2	2	2	1	1	18	0	1	1	0	1	1	1	1	0	0
2	1	2	2	2	2	2	2	2	18	0	1	0	1	1	1	1	1	1	1
1	1	1	1	2	1	1	1	1	18	1	0	0	0	0	1	0	0	0	0
1	1	1	1	1	1	1	1	1	18	1	0	0	0	0	0	0	0	0	0
1	1	1	1	1	1	1	1	1	18	0	0	0	0	0	0	0	0	0	0
1	1	1	1	1	1	1	1	1	18	0	0	0	0	0	0	0	0	0	0
1	1	1	1	1	1	1	1	1	18	1	0	0	0	0	0	0	0	0	0
1	1	1	1	1	1	1	1	1	18	1	0	0	0	0	0	0	0	0	0
1	1	1	1	1	1	1	1	1	18	1	0	0	0	0	0	0	0	0	0
1	1	1	1	1	1	1	4	1	18	1	0	0	0	0	0	0	0	3	0
1	1	2	2	3	1	1	1	1	18	0	0	0	1	1	2	0	0	0	0
1	1	1	1	1	1	1	1	1	18	1	0	0	0	0	0	0	0	0	0
1	2	1	2	2	1	2	1	1	18	0	0	1	0	1	1	0	1	0	0
2	3	4	3	3	2	3	2	1	18	0	1	2	3	2	2	1	2	1	0
1	1	1	1	1	1	1	1	1	18	0	0	0	0	0	0	0	0	0	0
1	2	1	2	1	2	1	1	1	18	1	0	1	0	1	0	1	0	0	0
2	2	1	1	1	1	1	1	1	18	1	1	1	0	0	0	0	0	0	0
2	2	2	2	1	1	2	2	1	18	1	1	1	1	1	0	0	1	1	0
1	1	1	1	1	1	1	1	1	18	0	0	0	0	0	0	0	0	0	0
2	2	1	2	2	2	2	2	1	18	1	1	1	0	1	1	1	1	1	0
2	1	1	1	1	1	1	1	1	18	0	1	0	0	0	0	0	0	0	0
1	1	1	1	1	1	1	1	1	18	0	0	0	0	0	0	0	0	0	0
1	1	2	1	2	1	1	1	1	18	0	0	0	1	0	1	0	0	0	0
2	2	4	2	4	2	2	2	2	18	0	1	1	3	1	3	1	1	1	1
2	2	2	2	2	2	2	1	1	18	1	1	1	1	1	1	1	1	0	0
2	3	1	2	2	2	2	1	2	18	0	1	2	0	1	1	1	1	0	1
1	1	1	1	1	4	1	1	1	18	1	0	0	0	0	0	3	0	0	0
4	4	4	4	2	1	1	2	2	18	0	3	3	3	3	1	0	0	1	1
2	2	2	2	2	2	2	2	1	18	0	1	1	1	1	1	1	1	1	0
2	2	1	3	1	2	3	1	1	18	1	1	1	0	2	0	1	2	0	0
1	1	1	1	1	1	1	1	1	18	0	0	0	0	0	0	0	0	0	0
1	1	1	1	1	1	1	1	1	18	1	0	0	0	0	0	0	0	0	0
2	1	1	1	1	1	1	1	1	18	1	1	0	0	0	0	0	0	0	0
1	1	1	1	1	1	1	1	1	18	1	0	0	0	0	0	0	0	0	0
1	1	1	1	1	1	1	1	1	18	1	0	0	0	0	0	0	0	0	0
1	1	1	1	1	1	1	1	1	18	0	0	0	0	0	0	0	0	0	0
1	1	1	1	1	1	1	1	1	18	0	0	0	0	0	0	0	0	0	0
2	2	2	2	2	1	2	2	1	18	0	1	1	1	1	1	0	1	1	0
1	1	4	2	2	1	1	1	1	18	0	0	0	3	1	1	0	0	0	0
2	3	3	3	2	2	1	1	1	18	1	1	2	2	2	1	1	0	0	0
1	1	1	1	1	1	1	1	1	18	0	0	0	0	0	0	0	0	0	0
2	2	3	2	2	2	3	2	1	18	1	1	1	2	1	1	1	2	1	0
1	2	1	1	1	1	1	1	1	18	0	0	1	0	0	0	0	0	0	0
4	2	1	4	1	1	1	1	1	18	1	3	1	0	3	0	0	0	0	0
2	2	2	3	3	2	3	2	2	18	1	1	1	1	2	2	1	2	1	1
2	1	1	1	1	1	1	1	1	18	0	1	0	0	0	0	0	0	0	0
2	2	2	2	2	2	2	1	2	18	1	1	1	1	1	1	1	1	0	1
2	2	3	2	4	3	4	2	1	18	0	1	1	2	1	3	2	3	1	0
2	2	1	2	1	2	1	1	1	18	1	1	1	0	1	0	1	0	0	0
2	2	3	2	2	1	1	1	1	18	1	1	1	2	1	1	0	0	0	0
1	1	1	1	1	1	1	1	1	18	1	0	0	0	0	0	0	0	0	0
2	2	1	2	1	1	2	1	1	18	0	1	1	0	1	0	0	1	0	0
2	2	2	2	2	1	1	1	1	18	0	1	1	1	1	1	0	0	0	0
3	3	2	2	2	3	2	2	1	18	0	2	2	1	1	1	2	1	1	0
1	1	1	1	1	1	1	1	1	18	0	0	0	0	0	0	0	0	0	0
2	2	2	2	2	1	2	2	1	18	1	1	1	1	1	1	0	1	1	0
2	2	1	2	1	2	2	1	1	18	1	1	1	0	1	0	1	1	0	0
1	1	2	1	4	1	1	1	1	18	1	0	0	1	0	3	0	0	0	0
1	2	1	1	1	2	1	1	1	18	0	0	1	0	0	0	1	0	0	0
1	1	1	1	1	1	1	1	1	18	1	0	0	0	0	0	0	0	0	0
2	2	1	2	1	1	1	1	1	18	1	1	1	0	1	0	0	0	0	0
3	2	2	3	2	1	1	1	1	18	0	2	1	1	2	1	0	0	0	0
1	1	1	1	1	1	1	1	1	18	1	0	0	0	0	0	0	0	0	0
2	2	1	2	1	3	1	1	1	18	0	1	1	0	1	0	2	0	0	0
1	1	1	1	1	1	1	1	1	18	1	0	0	0	0	0	0	0	0	0
1	1	2	1	2	1	1	2	1	18	0	0	0	1	0	1	0	0	1	0
1	1	1	1	1	1	1	1	1	18	1	0	0	0	0	0	0	0	0	0
1	1	1	2	1	2	2	1	1	18	0	0	0	0	1	0	1	1	0	0
1	1	3	3	3	3	3	3	3	18	0	0	0	2	2	2	2	2	2	2
2	1	1	1	2	1	4	1	1	18	1	1	0	0	0	1	0	3	0	0
1	1	1	1	1	1	1	1	1	18	0	0	0	0	0	0	0	0	0	0
1	1	1	1	1	2	1	1	1	18	0	0	0	0	0	0	1	0	0	0
1	1	1	1	1	1	1	1	1	18	0	0	0	0	0	0	0	0	0	0
1	1	1	1	1	1	1	1	1	18	1	0	0	0	0	0	0	0	0	0
2	2	1	2	1	1	1	1	1	18	0	1	1	0	1	0	0	0	0	0
2	1	3	3	2	1	2	2	2	18	0	1	0	2	2	1	0	1	1	1
2	2	2	2	2	2	2	2	2	18	1	1	1	1	1	1	1	1	1	1
1	2	2	2	2	1	1	1	1	18	1	0	1	1	1	1	0	0	0	0
3	2	3	3	3	3	3	3	3	18	0	2	1	2	2	2	2	2	2	2
1	2	1	2	2	1	1	1	1	18	0	0	1	0	1	1	0	0	0	0
1	1	1	1	1	1	1	1	1	18	0	0	0	0	0	0	0	0	0	0
4	2	2	2	2	3	2	2	2	18	1	3	1	1	1	1	2	1	1	1
1	1	1	1	1	1	1	1	1	18	1	0	0	0	0	0	0	0	0	0
2	2	1	3	2	1	1	1	1	18	1	1	1	0	2	1	0	0	0	0
2	2	2	2	1	1	1	1	1	18	0	1	1	1	1	0	0	0	0	0
2	2	2	2	2	2	2	2	2	18	0	1	1	1	1	1	1	1	1	1
2	2	2	2	2	2	2	2	1	18	0	1	1	1	1	1	1	1	1	0
3	2	1	2	4	1	1	1	1	18	0	2	1	0	1	3	0	0	0	0
2	2	2	2	2	2	2	2	2	18	0	1	1	1	1	1	1	1	1	1
2	2	2	2	2	2	2	2	1	18	0	1	1	1	1	1	1	1	1	0
4	4	3	3	2	3	1	3	2	18	1	3	3	2	2	1	2	0	2	1
1	1	2	1	1	1	1	1	1	18	0	0	0	1	0	0	0	0	0	0
2	1	1	1	1	1	1	1	1	18	0	1	0	0	0	0	0	0	0	0
1	2	1	2	1	2	1	1	2	18	1	0	1	0	1	0	1	0	0	1
1	1	1	1	1	1	1	1	1	18	1	0	0	0	0	0	0	0	0	0
1	1	1	1	1	1	1	1	1	18	0	0	0	0	0	0	0	0	0	0
2	2	1	2	1	3	1	1	1	18	0	1	1	0	1	0	2	0	0	0
1	1	1	1	1	1	1	1	1	18	0	0	0	0	0	0	0	0	0	0
2	1	2	1	1	2	2	1	1	18	0	1	0	1	0	0	1	1	0	0
1	1	1	1	1	1	1	1	1	18	0	0	0	0	0	0	0	0	0	0
1	1	1	1	1	1	1	1	1	18	1	0	0	0	0	0	0	0	0	0
1	1	1	2	1	2	2	1	1	18	1	0	0	0	1	0	1	1	0	0
1	1	2	2	1	1	2	1	1	18	0	0	0	1	1	0	0	1	0	0
1	1	1	1	1	1	1	1	1	18	1	0	0	0	0	0	0	0	0	0
2	1	1	1	1	1	1	1	1	18	1	1	0	0	0	0	0	0	0	0
1	1	1	1	1	1	1	1	1	18	1	0	0	0	0	0	0	0	0	0
2	2	1	2	1	1	1	1	1	18	1	1	1	0	1	0	0	0	0	0
2	1	1	1	2	1	1	1	1	18	0	1	0	0	0	1	0	0	0	0
2	2	2	2	3	2	2	2	1	18	1	1	1	1	1	2	1	1	1	0
2	2	2	2	2	1	1	1	1	18	1	1	1	1	1	1	0	0	0	0
1	1	1	1	1	1	1	1	1	18	0	0	0	0	0	0	0	0	0	0
1	1	1	1	1	1	1	1	1	18	0	0	0	0	0	0	0	0	0	0
2	2	2	2	2	1	1	1	1	18	0	1	1	1	1	1	0	0	0	0
1	1	1	1	1	1	1	1	1	18	0	0	0	0	0	0	0	0	0	0
2	1	1	1	1	1	1	1	1	18	0	1	0	0	0	0	0	0	0	0
2	1	3	2	1	1	1	1	1	18	0	1	0	2	1	0	0	0	0	0
1	1	1	1	1	1	1	1	1	18	1	0	0	0	0	0	0	0	0	0
2	1	1	2	1	1	1	1	1	18	1	1	0	0	1	0	0	0	0	0
2	1	2	1	1	1	1	1	1	18	1	1	0	1	0	0	0	0	0	0
3	3	3	3	3	3	3	2	1	18	0	2	2	2	2	2	2	2	1	0
1	1	2	2	1	1	2	1	1	18	1	0	0	1	1	0	0	1	0	0
1	1	1	1	1	1	1	1	1	18	0	0	0	0	0	0	0	0	0	0
2	3	2	2	1	3	2	2	3	18	0	1	2	1	1	0	2	1	1	2
2	2	3	3	2	2	2	1	2	18	0	1	1	2	2	1	1	1	0	1
1	1	1	1	1	1	1	1	1	18	1	0	0	0	0	0	0	0	0	0
1	1	1	1	1	1	1	1	1	18	0	0	0	0	0	0	0	0	0	0
1	1	1	1	1	1	1	1	1	18	1	0	0	0	0	0	0	0	0	0
2	1	1	2	2	2	1	1	1	18	1	1	0	0	1	1	1	0	0	0
2	1	2	1	2	1	1	1	1	18	1	1	0	1	0	1	0	0	0	0
2	1	2	2	2	1	2	2	1	18	1	1	0	1	1	1	0	1	1	0
1	1	1	1	1	1	1	1	1	18	0	0	0	0	0	0	0	0	0	0
1	1	1	2	1	1	1	1	1	18	0	0	0	0	1	0	0	0	0	0
2	2	2	2	2	1	1	1	1	18	0	1	1	1	1	1	0	0	0	0
1	1	1	1	1	1	1	1	1	18	0	0	0	0	0	0	0	0	0	0
1	1	1	1	1	1	1	1	1	18	0	0	0	0	0	0	0	0	0	0
1	1	1	1	1	1	1	1	1	18	1	0	0	0	0	0	0	0	0	0
1	1	1	1	1	1	1	1	1	18	0	0	0	0	0	0	0	0	0	0
1	1	1	1	1	2	1	1	1	18	0	0	0	0	0	0	1	0	0	0
1	1	2	1	2	1	1	1	1	18	0	0	0	1	0	1	0	0	0	0
1	1	1	1	1	1	1	1	1	18	0	0	0	0	0	0	0	0	0	0
2	2	2	2	1	1	2	1	1	18	0	1	1	1	1	0	0	1	0	0
3	2	1	2	1	3	2	1	1	18	0	2	1	0	1	0	2	1	0	0
2	2	2	2	2	2	2	2	2	18	0	1	1	1	1	1	1	1	1	1
3	3	1	3	3	1	3	3	1	18	0	2	2	0	2	2	0	2	2	0
2	2	2	2	1	2	1	1	1	19	0	1	1	1	1	0	1	0	0	0
2	1	1	2	3	1	3	2	1	19	0	1	0	0	1	2	0	2	1	0
2	2	2	2	2	1	1	2	1	19	0	1	1	1	1	1	0	0	1	0
3	2	2	2	1	2	2	1	1	19	0	2	1	1	1	0	1	1	0	0
2	1	1	1	1	1	1	1	1	19	0	1	0	0	0	0	0	0	0	0
2	2	4	3	2	2	2	2	1	19	0	1	1	3	2	1	1	1	1	0
1	1	1	1	1	1	1	1	1	19	0	0	0	0	0	0	0	0	0	0
1	1	1	1	1	1	1	1	1	19	1	0	0	0	0	0	0	0	0	0
2	2	1	2	2	3	2	2	1	19	0	1	1	0	1	1	2	1	1	0
2	3	2	2	1	1	1	1	1	19	0	1	2	1	1	0	0	0	0	0
2	2	2	2	2	2	2	2	2	19	1	1	1	1	1	1	1	1	1	1
2	1	1	1	1	1	1	1	1	19	0	1	0	0	0	0	0	0	0	0
2	2	3	2	2	2	2	2	3	19	1	1	1	2	1	1	1	1	1	2
3	2	2	1	1	1	1	1	1	19	0	2	1	1	0	0	0	0	0	0
4	4	4	4	3	4	4	4	4	19	1	3	3	3	3	2	3	3	3	3
1	1	2	2	3	1	3	1	1	19	1	0	0	1	1	2	0	2	0	0
2	1	1	2	1	2	2	1	1	19	0	1	0	0	1	0	1	1	0	0
2	2	2	2	2	1	2	1	1	19	1	1	1	1	1	1	0	1	0	0
1	1	1	1	1	1	1	1	1	19	1	0	0	0	0	0	0	0	0	0
3	2	2	3	2	2	1	3	3	19	1	2	1	1	2	1	1	0	2	2
3	3	3	3	3	3	2	2	2	19	1	2	2	2	2	2	2	1	1	1
2	2	1	1	1	1	1	1	1	19	1	1	1	0	0	0	0	0	0	0
2	1	2	2	2	1	2	1	1	19	1	1	0	1	1	1	0	1	0	0
2	3	3	1	1	1	1	1	1	19	0	1	2	2	0	0	0	0	0	0
2	2	3	3	1	2	2	1	1	19	0	1	1	2	2	0	1	1	0	0
2	1	2	1	1	1	1	1	1	19	1	1	0	1	0	0	0	0	0	0
1	1	1	1	1	1	1	1	1	19	0	0	0	0	0	0	0	0	0	0
2	2	1	2	1	1	1	1	1	19	0	1	1	0	1	0	0	0	0	0
2	2	2	2	2	2	2	2	1	19	1	1	1	1	1	1	1	1	1	0
2	2	1	1	1	3	2	1	2	19	0	1	1	0	0	0	2	1	0	1
1	1	1	1	1	1	1	1	1	19	0	0	0	0	0	0	0	0	0	0
1	1	1	1	1	1	1	1	1	19	1	0	0	0	0	0	0	0	0	0
2	1	1	1	1	1	1	1	1	19	0	1	0	0	0	0	0	0	0	0
1	1	1	1	1	1	1	1	1	19	0	0	0	0	0	0	0	0	0	0
2	2	1	2	2	2	2	2	1	19	0	1	1	0	1	1	1	1	1	0
3	2	1	4	1	1	1	1	1	19	0	2	1	0	3	0	0	0	0	0
1	2	1	1	1	1	1	1	1	19	1	0	1	0	0	0	0	0	0	0
1	2	2	4	2	4	1	2	3	19	1	0	1	1	3	1	3	0	1	2
1	1	1	1	1	1	1	1	1	19	1	0	0	0	0	0	0	0	0	0
1	1	2	3	1	1	2	1	1	19	0	0	0	1	2	0	0	1	0	0
3	3	4	3	2	2	3	3	3	19	0	2	2	3	2	1	1	2	2	2
1	1	1	1	1	1	1	1	1	19	0	0	0	0	0	0	0	0	0	0
2	2	2	2	2	1	1	1	1	19	0	1	1	1	1	1	0	0	0	0
2	2	2	2	2	2	2	2	2	19	1	1	1	1	1	1	1	1	1	1
2	1	1	2	2	1	1	1	1	19	1	1	0	0	1	1	0	0	0	0
3	2	2	2	1	1	1	1	1	19	1	2	1	1	1	0	0	0	0	0
2	1	1	2	1	2	2	1	1	19	1	1	0	0	1	0	1	1	0	0
2	2	1	1	2	1	1	1	1	19	1	1	1	0	0	1	0	0	0	0
1	1	1	1	1	1	1	1	1	19	1	0	0	0	0	0	0	0	0	0
2	2	1	2	1	1	2	3	1	19	0	1	1	0	1	0	0	1	2	0
2	2	1	2	2	2	2	2	2	19	1	1	1	0	1	1	1	1	1	1
4	4	4	4	4	4	4	4	4	19	1	3	3	3	3	3	3	3	3	3
1	1	1	2	1	1	1	1	1	20	0	0	0	0	1	0	0	0	0	0
2	2	2	2	2	1	1	1	1	20	0	1	1	1	1	1	0	0	0	0
2	2	4	2	3	4	2	2	1	20	1	1	1	3	1	2	3	1	1	0
1	1	1	1	1	1	1	1	1	20	0	0	0	0	0	0	0	0	0	0
2	2	2	2	2	1	2	1	1	20	0	1	1	1	1	1	0	1	0	0
1	1	1	1	1	1	1	1	1	20	1	0	0	0	0	0	0	0	0	0
1	2	1	2	2	2	1	2	1	20	0	0	1	0	1	1	1	0	1	0
1	1	1	1	1	1	1	1	1	20	0	0	0	0	0	0	0	0	0	0
1	2	2	1	1	1	1	1	1	20	0	0	1	1	0	0	0	0	0	0
2	2	2	2	2	2	2	2	1	20	1	1	1	1	1	1	1	1	1	0
3	3	1	3	4	1	3	1	4	20	1	2	2	0	2	3	0	2	0	3
2	2	2	2	2	2	2	2	1	20	0	1	1	1	1	1	1	1	1	0
4	3	2	4	2	4	2	3	3	20	1	3	2	1	3	1	3	1	2	2
2	2	2	2	1	3	3	3	1	20	0	1	1	1	1	0	2	2	2	0
2	1	3	3	2	1	1	1	1	20	1	1	0	2	2	1	0	0	0	0
1	1	2	1	2	1	2	2	1	20	1	0	0	1	0	1	0	1	1	0
2	1	2	3	3	4	4	2	1	20	0	1	0	1	2	2	3	3	1	0
1	1	1	2	2	1	1	1	1	20	0	0	0	0	1	1	0	0	0	0
1	1	1	1	1	1	1	1	1	20	0	0	0	0	0	0	0	0	0	0
1	1	1	1	1	1	1	1	1	20	0	0	0	0	0	0	0	0	0	0
2	2	2	2	2	1	2	2	2	20	1	1	1	1	1	1	0	1	1	1
1	1	2	2	2	2	2	2	2	20	0	0	0	1	1	1	1	1	1	1
1	1	1	1	2	1	1	1	1	20	0	0	0	0	0	1	0	0	0	0
4	3	4	4	3	4	2	1	2	20	0	3	2	3	3	2	3	1	0	1
2	2	2	2	2	1	2	1	1	20	1	1	1	1	1	1	0	1	0	0
2	2	3	3	1	2	2	1	1	20	1	1	1	2	2	0	1	1	0	0
1	1	1	1	1	1	1	1	1	20	1	0	0	0	0	0	0	0	0	0
1	1	1	1	1	1	1	1	1	20	1	0	0	0	0	0	0	0	0	0
2	2	2	2	1	1	1	1	1	20	0	1	1	1	1	0	0	0	0	0
2	2	2	2	3	2	2	2	2	20	0	1	1	1	1	2	1	1	1	1
3	2	1	2	3	1	1	2	1	20	0	2	1	0	1	2	0	0	1	0
4	2	1	2	1	4	2	2	2	20	1	3	1	0	1	0	3	1	1	1
1	1	1	1	1	1	1	1	1	20	1	0	0	0	0	0	0	0	0	0
3	2	2	4	2	2	2	2	2	20	0	2	1	1	3	1	1	1	1	1
2	2	2	2	2	1	1	1	1	20	0	1	1	1	1	1	0	0	0	0
2	1	1	2	1	1	1	1	1	20	1	1	0	0	1	0	0	0	0	0
2	1	1	2	1	1	2	1	1	20	1	1	0	0	1	0	0	1	0	0
1	3	3	3	2	1	2	2	1	20	1	0	2	2	2	1	0	1	1	0
2	2	2	2	1	2	1	1	2	20	1	1	1	1	1	0	1	0	0	1
1	1	2	2	2	2	1	3	2	20	0	0	0	1	1	1	1	0	2	1
2	1	1	1	2	1	1	1	1	20	1	1	0	0	0	1	0	0	0	0
1	1	1	1	1	1	1	1	1	20	1	0	0	0	0	0	0	0	0	0
1	1	1	1	1	1	1	1	1	20	1	0	0	0	0	0	0	0	0	0
1	1	2	2	1	1	2	1	1	21	0	0	0	1	1	0	0	1	0	0
1	1	2	2	1	1	1	1	1	21	0	0	0	1	1	0	0	0	0	0
1	1	1	1	2	1	1	1	1	21	1	0	0	0	0	1	0	0	0	0
2	2	3	2	2	3	2	2	2	21	0	1	1	2	1	1	2	1	1	1
2	2	2	2	2	1	3	1	2	21	0	1	1	1	1	1	0	2	0	1
2	2	1	2	1	2	2	2	1	21	0	1	1	0	1	0	1	1	1	0
2	1	2	2	2	1	1	1	1	21	0	1	0	1	1	1	0	0	0	0
1	1	1	1	1	2	3	1	2	21	1	0	0	0	0	0	1	2	0	1
3	3	3	3	2	2	3	3	1	21	0	2	2	2	2	1	1	2	2	0
3	2	2	2	2	1	2	2	1	21	0	2	1	1	1	1	0	1	1	0
3	1	2	3	1	1	1	2	2	21	1	2	0	1	2	0	0	0	1	1
3	3	3	3	2	2	2	2	1	21	0	2	2	2	2	1	1	1	1	0
4	3	4	4	4	1	2	2	1	21	0	3	2	3	3	3	0	1	1	0
1	1	1	2	1	2	1	1	1	21	0	0	0	0	1	0	1	0	0	0
2	3	2	2	1	2	1	1	1	21	0	1	2	1	1	0	1	0	0	0
1	1	1	1	1	1	1	1	3	21	1	0	0	0	0	0	0	0	0	2
2	1	1	1	1	1	1	1	1	21	0	1	0	0	0	0	0	0	0	0
4	1	1	1	1	1	2	2	1	21	1	3	0	0	0	0	0	1	1	0
1	1	2	2	1	1	1	1	1	21	1	0	0	1	1	0	0	0	0	0
1	1	1	1	1	1	1	1	1	21	1	0	0	0	0	0	0	0	0	0
1	2	2	1	1	2	1	1	1	21	0	0	1	1	0	0	1	0	0	0
2	2	2	3	3	3	2	2	2	21	1	1	1	1	2	2	2	1	1	1
1	1	1	1	1	1	1	1	4	21	1	0	0	0	0	0	0	0	0	3
2	2	1	2	2	2	2	1	1	21	0	1	1	0	1	1	1	1	0	0
1	1	2	1	1	1	1	1	1	21	1	0	0	1	0	0	0	0	0	0
2	2	2	2	2	1	1	1	1	21	1	1	1	1	1	1	0	0	0	0
2	2	3	3	2	3	2	1	2	21	1	1	1	2	2	1	2	1	0	1
3	3	4	4	4	2	2	2	1	21	1	2	2	3	3	3	1	1	1	0
1	2	4	4	2	1	1	1	1	21	0	0	1	3	3	1	0	0	0	0
4	3	1	3	1	2	1	2	1	21	0	3	2	0	2	0	1	0	1	0
1	1	1	1	1	1	1	1	1	21	1	0	0	0	0	0	0	0	0	0
2	2	2	2	2	2	2	1	1	21	0	1	1	1	1	1	1	1	0	0
2	2	3	2	2	2	1	1	2	21	0	1	1	2	1	1	1	0	0	1
4	2	2	2	1	2	2	1	1	21	0	3	1	1	1	0	1	1	0	0
1	1	1	2	1	1	1	1	1	21	1	0	0	0	1	0	0	0	0	0
2	1	1	2	1	1	1	2	1	21	1	1	0	0	1	0	0	0	1	0
2	1	1	1	1	1	1	1	1	21	1	1	0	0	0	0	0	0	0	0
2	2	2	2	1	2	4	3	1	21	1	1	1	1	1	0	1	3	2	0
2	1	2	2	1	1	1	1	1	21	1	1	0	1	1	0	0	0	0	0
1	1	1	1	1	1	1	1	1	21	0	0	0	0	0	0	0	0	0	0
2	1	2	2	1	1	2	2	1	22	0	1	0	1	1	0	0	1	1	0
1	1	1	1	1	1	1	1	1	22	0	0	0	0	0	0	0	0	0	0
2	2	2	2	2	2	1	2	1	22	0	1	1	1	1	1	1	0	1	0
2	2	2	2	2	1	3	2	1	22	0	1	1	1	1	1	0	2	1	0
1	1	1	1	1	2	1	1	1	22	0	0	0	0	0	0	1	0	0	0
1	1	1	1	1	1	1	1	1	22	0	0	0	0	0	0	0	0	0	0
1	1	1	2	1	1	1	1	1	22	0	0	0	0	1	0	0	0	0	0
2	2	2	2	3	1	1	2	1	22	0	1	1	1	1	2	0	0	1	0
1	1	1	1	1	1	1	1	1	22	1	0	0	0	0	0	0	0	0	0
2	2	2	3	2	2	1	1	1	22	1	1	1	1	2	1	1	0	0	0
2	3	2	2	3	4	4	3	2	22	1	1	2	1	1	2	3	3	2	1
1	1	1	1	1	1	1	1	1	22	1	0	0	0	0	0	0	0	0	0
2	1	2	2	2	2	2	2	2	22	1	1	0	1	1	1	1	1	1	1
2	2	1	2	1	1	1	1	1	22	1	1	1	0	1	0	0	0	0	0
2	1	1	1	1	4	1	1	1	22	0	1	0	0	0	0	3	0	0	0
1	1	2	1	1	1	1	1	1	22	1	0	0	1	0	0	0	0	0	0
2	2	1	2	1	1	1	1	1	22	0	1	1	0	1	0	0	0	0	0
4	1	4	4	4	4	4	4	4	23	0	3	0	3	3	3	3	3	3	3
2	2	2	2	1	1	1	1	1	23	1	1	1	1	1	0	0	0	0	0
1	1	1	1	1	1	1	1	1	23	0	0	0	0	0	0	0	0	0	0
2	2	2	2	2	1	1	1	1	23	0	1	1	1	1	1	0	0	0	0
2	2	1	2	1	4	1	1	2	23	0	1	1	0	1	0	3	0	0	1
3	2	2	2	2	1	1	1	1	23	0	2	1	1	1	1	0	0	0	0
1	2	1	1	1	1	1	1	1	23	0	0	1	0	0	0	0	0	0	0
2	2	2	3	2	2	1	1	1	23	0	1	1	1	2	1	1	0	0	0
2	2	2	2	2	2	1	1	2	23	0	1	1	1	1	1	1	0	0	1
1	1	2	2	2	1	1	1	1	23	0	0	0	1	1	1	0	0	0	0
1	1	1	1	1	1	1	1	1	23	0	0	0	0	0	0	0	0	0	0
2	1	1	1	1	1	1	1	1	23	0	1	0	0	0	0	0	0	0	0
4	3	3	3	2	2	1	2	2	23	0	3	2	2	2	1	1	0	1	1
1	1	1	2	2	2	2	1	3	23	1	0	0	0	1	1	1	1	0	2
1	1	2	2	2	2	1	1	2	23	0	0	0	1	1	1	1	0	0	1
2	1	1	1	1	1	1	1	1	23	0	1	0	0	0	0	0	0	0	0
2	2	2	2	1	2	2	1	1	24	0	1	1	1	1	0	1	1	0	0
1	1	2	1	1	2	2	1	1	24	0	0	0	1	0	0	1	1	0	0
3	2	1	4	4	1	2	1	1	24	0	2	1	0	3	3	0	1	0	0
2	2	2	3	2	2	1	1	1	24	0	1	1	1	2	1	1	0	0	0
1	1	1	1	1	1	1	1	1	24	0	0	0	0	0	0	0	0	0	0
2	2	1	1	1	1	1	1	1	24	1	1	1	0	0	0	0	0	0	0
1	2	2	1	1	2	1	1	1	24	1	0	1	1	0	0	1	0	0	0
1	1	1	1	1	1	1	1	1	24	0	0	0	0	0	0	0	0	0	0
2	1	2	1	1	1	1	1	1	24	0	1	0	1	0	0	0	0	0	0
1	1	1	1	1	1	1	1	1	24	0	0	0	0	0	0	0	0	0	0
1	2	2	2	1	1	1	1	1	24	0	0	1	1	1	0	0	0	0	0
1	1	1	1	1	1	1	1	1	24	0	0	0	0	0	0	0	0	0	0
2	2	2	2	2	2	2	2	1	24	0	1	1	1	1	1	1	1	1	0
4	3	2	3	1	3	4	2	2	24	1	3	2	1	2	0	2	3	1	1
1	2	1	1	1	1	1	1	1	24	0	0	1	0	0	0	0	0	0	0
1	1	2	2	2	1	1	1	1	25	0	0	0	1	1	1	0	0	0	0
2	2	1	2	1	2	3	1	1	25	1	1	1	0	1	0	1	2	0	0
1	1	1	1	1	1	1	1	1	25	0	0	0	0	0	0	0	0	0	0
1	1	1	1	1	1	1	1	1	25	0	0	0	0	0	0	0	0	0	0
1	1	1	1	1	1	1	1	1	25	1	0	0	0	0	0	0	0	0	0
1	1	1	1	1	1	1	1	1	25	0	0	0	0	0	0	0	0	0	0
2	2	2	2	2	2	2	2	1	25	0	1	1	1	1	1	1	1	1	0
2	2	2	2	1	2	1	1	1	25	1	1	1	1	1	0	1	0	0	0
2	3	2	2	2	2	2	2	1	25	0	1	2	1	1	1	1	1	1	0
1	1	1	1	1	1	1	1	1	25	0	0	0	0	0	0	0	0	0	0
1	1	1	1	1	1	1	1	1	25	0	0	0	0	0	0	0	0	0	0
2	2	1	2	1	2	1	1	1	25	0	1	1	0	1	0	1	0	0	0
2	2	1	4	2	2	1	1	1	25	1	1	1	0	3	1	1	0	0	0
2	2	2	2	2	1	2	2	1	25	0	1	1	1	1	1	0	1	1	0
2	2	2	3	1	2	1	1	1	25	0	1	1	1	2	0	1	0	0	0
2	3	1	2	1	3	1	1	1	25	1	1	2	0	1	0	2	0	0	0
1	1	1	1	1	1	1	1	1	25	0	0	0	0	0	0	0	0	0	0
1	1	1	1	1	1	1	1	1	25	0	0	0	0	0	0	0	0	0	0
1	1	1	1	1	1	1	1	1	25	0	0	0	0	0	0	0	0	0	0
2	2	2	3	3	1	2	2	1	25	0	1	1	1	2	2	0	1	1	0
2	1	3	2	1	1	1	1	1	25	1	1	0	2	1	0	0	0	0	0
1	2	1	2	1	1	1	1	1	25	0	0	1	0	1	0	0	0	0	0
1	1	1	1	1	1	1	1	1	25	1	0	0	0	0	0	0	0	0	0
2	2	2	2	2	2	2	2	2	25	1	1	1	1	1	1	1	1	1	1
1	1	1	2	1	1	1	1	1	26	0	0	0	0	1	0	0	0	0	0
2	2	2	2	3	1	2	1	1	26	0	1	1	1	1	2	0	1	0	0
2	2	3	3	2	1	2	1	1	26	0	1	1	2	2	1	0	1	0	0
2	1	1	2	1	1	1	1	1	26	0	1	0	0	1	0	0	0	0	0
2	1	2	2	2	1	1	1	1	26	0	1	0	1	1	1	0	0	0	0
2	2	1	1	1	1	1	1	1	26	1	1	1	0	0	0	0	0	0	0
2	2	2	2	2	2	2	2	1	26	0	1	1	1	1	1	1	1	1	0
1	1	1	1	1	1	1	1	1	26	0	0	0	0	0	0	0	0	0	0
1	1	1	1	1	1	1	1	1	26	0	0	0	0	0	0	0	0	0	0
2	2	2	2	2	2	2	1	1	26	0	1	1	1	1	1	1	1	0	0
3	3	2	4	3	4	2	1	2	26	1	2	2	1	3	2	3	1	0	1
2	2	2	4	1	2	4	1	1	26	0	1	1	1	3	0	1	3	0	0
1	1	1	1	1	1	1	1	1	26	1	0	0	0	0	0	0	0	0	0
1	1	1	1	1	1	1	1	1	26	0	0	0	0	0	0	0	0	0	0
2	2	1	3	3	2	1	1	1	26	0	1	1	0	2	2	1	0	0	0
1	2	1	1	1	1	1	1	1	26	0	0	1	0	0	0	0	0	0	0
1	1	1	1	1	1	1	1	1	26	0	0	0	0	0	0	0	0	0	0
1	1	1	1	1	1	1	1	1	26	0	0	0	0	0	0	0	0	0	0
2	2	2	2	2	1	2	2	1	27	0	1	1	1	1	1	0	1	1	0
1	1	1	1	1	1	1	1	1	27	1	0	0	0	0	0	0	0	0	0
2	1	1	1	2	1	1	1	1	27	0	1	0	0	0	1	0	0	0	0
1	1	1	1	1	1	1	1	1	27	0	0	0	0	0	0	0	0	0	0
2	2	4	2	3	2	2	2	1	27	0	1	1	3	1	2	1	1	1	0
1	2	1	1	2	1	1	1	1	27	0	0	1	0	0	1	0	0	0	0
2	2	2	2	1	1	1	1	1	27	0	1	1	1	1	0	0	0	0	0
1	1	1	1	1	1	1	1	1	27	0	0	0	0	0	0	0	0	0	0
1	1	1	1	1	1	1	1	1	27	1	0	0	0	0	0	0	0	0	0
1	2	2	2	2	1	1	1	2	27	0	0	1	1	1	1	0	0	0	1
1	1	1	1	1	1	2	1	1	27	0	0	0	0	0	0	0	1	0	0
2	1	1	1	1	1	1	1	1	27	1	1	0	0	0	0	0	0	0	0
3	1	4	2	1	1	2	1	2	27	1	2	0	3	1	0	0	1	0	1
3	2	2	2	3	2	2	2	2	27	1	2	1	1	1	2	1	1	1	1
2	2	3	3	2	3	2	2	2	27	0	1	1	2	2	1	2	1	1	1
1	1	1	1	1	1	1	1	1	27	0	0	0	0	0	0	0	0	0	0
1	1	1	1	1	1	1	1	1	27	0	0	0	0	0	0	0	0	0	0
2	2	2	2	1	1	1	1	1	27	1	1	1	1	1	0	0	0	0	0
2	2	1	2	1	2	2	1	1	27	1	1	1	0	1	0	1	1	0	0
2	2	2	2	2	1	1	1	1	27	1	1	1	1	1	1	0	0	0	0
2	2	1	2	2	1	2	2	1	27	0	1	1	0	1	1	0	1	1	0
3	3	3	3	3	3	3	3	2	27	1	2	2	2	2	2	2	2	2	1
1	3	1	2	1	1	1	1	1	27	1	0	2	0	1	0	0	0	0	0
3	2	4	4	3	2	2	1	1	28	0	2	1	3	3	2	1	1	0	0
2	2	2	1	1	1	1	1	1	28	0	1	1	1	0	0	0	0	0	0
2	2	2	2	1	1	1	1	1	28	0	1	1	1	1	0	0	0	0	0
1	1	1	1	1	1	1	1	1	28	0	0	0	0	0	0	0	0	0	0
1	1	1	1	1	1	1	1	1	28	0	0	0	0	0	0	0	0	0	0
2	2	2	2	2	2	2	1	1	28	0	1	1	1	1	1	1	1	0	0
1	1	1	1	1	1	1	1	1	28	0	0	0	0	0	0	0	0	0	0
2	2	1	2	1	2	1	1	1	28	0	1	1	0	1	0	1	0	0	0
1	1	1	1	1	1	2	1	1	28	1	0	0	0	0	0	0	1	0	0
3	1	1	1	1	1	1	1	1	28	1	2	0	0	0	0	0	0	0	0
4	3	1	1	1	1	1	1	1	28	1	3	2	0	0	0	0	0	0	0
2	2	1	1	1	1	1	1	1	28	1	1	1	0	0	0	0	0	0	0
3	2	1	2	1	2	1	1	1	28	1	2	1	0	1	0	1	0	0	0
1	1	1	1	1	1	1	1	1	28	0	0	0	0	0	0	0	0	0	0
3	3	3	4	2	2	2	2	4	28	0	2	2	2	3	1	1	1	1	3
1	1	1	1	1	1	1	1	1	28	1	0	0	0	0	0	0	0	0	0
1	1	2	2	2	1	1	1	1	28	1	0	0	1	1	1	0	0	0	0
2	2	2	2	1	1	2	1	1	28	0	1	1	1	1	0	0	1	0	0
2	2	1	3	1	1	1	1	1	28	1	1	1	0	2	0	0	0	0	0
1	1	1	1	1	1	1	1	1	28	0	0	0	0	0	0	0	0	0	0
3	2	1	4	2	2	2	2	1	28	1	2	1	0	3	1	1	1	1	0
1	1	1	1	2	1	1	1	1	28	0	0	0	0	0	1	0	0	0	0
1	1	1	1	1	1	1	1	1	28	1	0	0	0	0	0	0	0	0	0
2	2	2	2	2	2	2	2	2	28	1	1	1	1	1	1	1	1	1	1
2	2	1	2	1	1	1	1	1	28	0	1	1	0	1	0	0	0	0	0
2	2	1	2	1	1	2	2	1	28	1	1	1	0	1	0	0	1	1	0
2	2	1	2	1	1	2	1	1	28	0	1	1	0	1	0	0	1	0	0
2	2	2	2	2	1	1	1	1	28	0	1	1	1	1	1	0	0	0	0
2	2	1	2	2	1	1	1	1	28	1	1	1	0	1	1	0	0	0	0
2	2	2	2	1	1	1	1	1	28	0	1	1	1	1	0	0	0	0	0
1	2	2	2	1	1	1	1	1	28	1	0	1	1	1	0	0	0	0	0
1	1	1	1	1	1	1	1	1	28	1	0	0	0	0	0	0	0	0	0
1	1	1	1	1	1	1	1	1	28	1	0	0	0	0	0	0	0	0	0
2	2	1	2	1	2	1	1	1	28	1	1	1	0	1	0	1	0	0	0
4	4	4	4	4	4	4	4	4	28	0	3	3	3	3	3	3	3	3	3
2	2	2	2	2	2	2	2	1	29	0	1	1	1	1	1	1	1	1	0
2	2	2	2	2	2	2	2	1	29	0	1	1	1	1	1	1	1	1	0
1	1	1	1	1	1	1	1	1	29	0	0	0	0	0	0	0	0	0	0
2	2	2	2	2	2	1	1	1	29	0	1	1	1	1	1	1	0	0	0
2	2	2	2	1	2	1	1	1	29	0	1	1	1	1	0	1	0	0	0
2	2	2	3	1	1	1	1	1	29	0	1	1	1	2	0	0	0	0	0
2	1	1	1	1	1	1	2	1	29	1	1	0	0	0	0	0	0	1	0
3	2	2	3	2	1	1	1	1	29	0	2	1	1	2	1	0	0	0	0
3	2	2	4	4	2	3	1	1	29	0	2	1	1	3	3	1	2	0	0
2	2	2	2	2	2	2	2	2	29	0	1	1	1	1	1	1	1	1	1
2	2	1	2	2	1	1	1	1	29	0	1	1	0	1	1	0	0	0	0
1	1	1	1	1	1	1	1	1	29	1	0	0	0	0	0	0	0	0	0
2	2	2	4	2	3	2	2	1	29	0	1	1	1	3	1	2	1	1	0
1	1	1	1	1	1	1	1	1	29	0	0	0	0	0	0	0	0	0	0
2	2	2	3	2	2	1	1	2	29	0	1	1	1	2	1	1	0	0	1
2	2	2	2	2	1	2	2	1	29	0	1	1	1	1	1	0	1	1	0
1	1	1	1	1	1	1	1	1	29	0	0	0	0	0	0	0	0	0	0
1	1	1	1	1	1	1	1	1	29	0	0	0	0	0	0	0	0	0	0
2	2	2	2	1	1	1	1	1	29	1	1	1	1	1	0	0	0	0	0
2	2	2	2	2	1	1	1	1	29	0	1	1	1	1	1	0	0	0	0
2	2	2	2	2	2	2	2	1	29	0	1	1	1	1	1	1	1	1	0
1	1	1	1	1	1	1	1	1	29	1	0	0	0	0	0	0	0	0	0
1	1	1	2	2	1	1	1	1	29	0	0	0	0	1	1	0	0	0	0
4	3	2	4	3	4	3	1	1	29	0	3	2	1	3	2	3	2	0	0
2	2	1	2	2	1	1	1	1	29	0	1	1	0	1	1	0	0	0	0
2	2	2	2	1	1	1	1	1	29	1	1	1	1	1	0	0	0	0	0
1	1	1	1	1	1	1	1	1	29	1	0	0	0	0	0	0	0	0	0
1	1	2	2	2	2	2	2	1	29	0	0	0	1	1	1	1	1	1	0
1	2	2	3	2	1	1	1	1	29	0	0	1	1	2	1	0	0	0	0
3	2	1	4	2	2	2	3	3	30	0	2	1	0	3	1	1	1	2	2
1	1	3	3	1	1	1	1	1	30	0	0	0	2	2	0	0	0	0	0
1	1	1	1	1	1	1	1	1	30	0	0	0	0	0	0	0	0	0	0
1	1	1	1	2	1	1	1	1	30	0	0	0	0	0	1	0	0	0	0
2	2	2	2	2	2	2	2	2	30	0	1	1	1	1	1	1	1	1	1
1	1	1	1	1	1	1	1	1	30	1	0	0	0	0	0	0	0	0	0
2	1	2	2	1	1	1	1	1	30	0	1	0	1	1	0	0	0	0	0
3	3	3	3	3	3	1	2	1	30	0	2	2	2	2	2	2	0	1	0
1	2	2	2	2	2	1	1	1	30	1	0	1	1	1	1	1	0	0	0
2	2	1	2	2	1	2	2	1	30	0	1	1	0	1	1	0	1	1	0
1	1	1	1	1	1	1	1	1	30	0	0	0	0	0	0	0	0	0	0
1	1	1	1	1	1	1	1	1	30	0	0	0	0	0	0	0	0	0	0
1	1	1	1	1	1	1	1	1	30	0	0	0	0	0	0	0	0	0	0
1	1	1	1	1	1	1	1	1	30	0	0	0	0	0	0	0	0	0	0
2	3	1	2	2	1	1	1	1	30	0	1	2	0	1	1	0	0	0	0
1	1	1	1	1	1	1	1	1	30	1	0	0	0	0	0	0	0	0	0
3	2	1	2	4	1	1	1	1	30	0	2	1	0	1	3	0	0	0	0
1	2	2	1	1	1	1	1	1	30	0	0	1	1	0	0	0	0	0	0
1	3	3	3	1	1	1	1	1	30	0	0	2	2	2	0	0	0	0	0
1	1	1	1	1	1	1	1	1	30	1	0	0	0	0	0	0	0	0	0
2	2	1	1	1	1	1	1	1	30	0	1	1	0	0	0	0	0	0	0
2	1	3	1	3	1	1	1	1	30	0	1	0	2	0	2	0	0	0	0
3	3	4	4	4	4	3	2	3	30	0	2	2	3	3	3	3	2	1	2
1	1	1	1	1	1	1	1	1	30	1	0	0	0	0	0	0	0	0	0
2	1	1	2	1	1	1	1	1	30	1	1	0	0	1	0	0	0	0	0
2	2	2	2	1	2	2	1	1	30	0	1	1	1	1	0	1	1	0	0
2	2	3	2	2	1	2	1	1	30	0	1	1	2	1	1	0	1	0	0
2	1	2	3	1	1	1	1	1	30	0	1	0	1	2	0	0	0	0	0
2	3	3	3	2	1	2	2	1	30	0	1	2	2	2	1	0	1	1	0
1	1	1	1	1	1	1	1	1	30	0	0	0	0	0	0	0	0	0	0
3	1	1	2	1	1	1	1	1	30	1	2	0	0	1	0	0	0	0	0
1	1	1	1	1	1	1	1	1	30	1	0	0	0	0	0	0	0	0	0
2	2	1	2	1	2	2	2	1	30	1	1	1	0	1	0	1	1	1	0
4	4	4	4	4	4	4	3	1	30	1	3	3	3	3	3	3	3	2	0
1	1	1	1	1	1	1	1	1	30	1	0	0	0	0	0	0	0	0	0
3	3	1	1	2	3	2	1	2	30	1	2	2	0	0	1	2	1	0	1
2	3	1	1	1	1	1	1	1	30	1	1	2	0	0	0	0	0	0	0
2	2	2	2	2	2	2	2	2	30	0	1	1	1	1	1	1	1	1	1
1	1	1	1	2	1	1	1	1	30	1	0	0	0	0	1	0	0	0	0
1	1	1	1	1	1	1	1	1	31	0	0	0	0	0	0	0	0	0	0
1	1	1	2	1	1	1	1	1	31	0	0	0	0	1	0	0	0	0	0
1	2	2	2	3	1	1	2	1	31	1	0	1	1	1	2	0	0	1	0
3	2	1	3	3	1	1	1	1	31	0	2	1	0	2	2	0	0	0	0
1	1	1	1	1	1	1	1	1	31	1	0	0	0	0	0	0	0	0	0
2	1	2	2	1	1	1	1	1	31	1	1	0	1	1	0	0	0	0	0
1	1	1	1	2	1	1	1	1	31	1	0	0	0	0	1	0	0	0	0
1	1	1	1	1	1	1	1	1	31	0	0	0	0	0	0	0	0	0	0
2	2	2	2	2	2	2	2	1	31	0	1	1	1	1	1	1	1	1	0
1	1	1	2	1	1	1	1	1	31	0	0	0	0	1	0	0	0	0	0
1	1	1	1	1	1	1	1	1	31	0	0	0	0	0	0	0	0	0	0
2	2	2	3	3	2	3	2	1	31	1	1	1	1	2	2	1	2	1	0
2	3	2	4	2	2	3	3	2	31	1	1	2	1	3	1	1	2	2	1
2	1	2	1	1	1	1	1	1	31	1	1	0	1	0	0	0	0	0	0
2	2	2	2	2	3	2	2	1	31	1	1	1	1	1	1	2	1	1	0
3	2	2	3	2	4	4	3	1	31	0	2	1	1	2	1	3	3	2	0
1	2	1	1	1	1	1	1	1	31	0	0	1	0	0	0	0	0	0	0
1	1	1	1	4	1	1	1	1	31	0	0	0	0	0	3	0	0	0	0
1	1	1	1	1	1	1	1	1	31	1	0	0	0	0	0	0	0	0	0
1	1	2	2	2	1	1	1	1	31	0	0	0	1	1	1	0	0	0	0
1	1	1	1	1	1	1	1	1	31	0	0	0	0	0	0	0	0	0	0
2	2	2	2	2	1	1	1	1	31	0	1	1	1	1	1	0	0	0	0
2	2	2	2	2	1	1	1	1	32	0	1	1	1	1	1	0	0	0	0
2	1	1	2	1	1	1	1	1	32	0	1	0	0	1	0	0	0	0	0
1	1	1	1	1	1	1	1	1	32	1	0	0	0	0	0	0	0	0	0
1	1	1	2	1	1	1	1	1	32	1	0	0	0	1	0	0	0	0	0
1	1	3	1	1	1	1	1	1	32	0	0	0	2	0	0	0	0	0	0
2	2	1	2	1	1	1	1	1	32	0	1	1	0	1	0	0	0	0	0
1	1	1	1	1	1	1	1	1	32	1	0	0	0	0	0	0	0	0	0
2	2	2	2	2	2	3	1	2	32	0	1	1	1	1	1	1	2	0	1
2	1	1	2	1	1	1	1	1	32	0	1	0	0	1	0	0	0	0	0
1	1	1	1	1	1	1	1	1	32	0	0	0	0	0	0	0	0	0	0
2	2	1	2	1	2	1	1	1	32	0	1	1	0	1	0	1	0	0	0
1	1	1	1	1	1	1	1	1	32	1	0	0	0	0	0	0	0	0	0
3	2	2	3	2	3	1	1	1	32	0	2	1	1	2	1	2	0	0	0
1	1	1	1	1	1	1	1	1	32	0	0	0	0	0	0	0	0	0	0
1	1	1	1	1	1	1	1	1	32	0	0	0	0	0	0	0	0	0	0
2	2	2	2	1	1	1	1	1	32	0	1	1	1	1	0	0	0	0	0
2	2	2	2	2	2	2	1	1	32	0	1	1	1	1	1	1	1	0	0
1	1	1	1	1	1	1	1	1	32	0	0	0	0	0	0	0	0	0	0
1	1	1	2	1	1	1	1	1	32	0	0	0	0	1	0	0	0	0	0
1	1	1	1	1	1	1	1	1	32	0	0	0	0	0	0	0	0	0	0
2	1	1	1	2	3	2	1	1	32	1	1	0	0	0	1	2	1	0	0
2	3	1	3	2	1	1	1	1	32	0	1	2	0	2	1	0	0	0	0
1	1	1	1	1	1	1	1	1	32	1	0	0	0	0	0	0	0	0	0
1	1	1	1	1	1	1	1	1	32	1	0	0	0	0	0	0	0	0	0
2	1	1	1	1	1	1	1	1	32	0	1	0	0	0	0	0	0	0	0
1	1	1	1	1	1	1	1	1	32	0	0	0	0	0	0	0	0	0	0
2	2	1	2	1	1	1	1	1	32	1	1	1	0	1	0	0	0	0	0
2	2	1	2	1	1	1	1	1	32	0	1	1	0	1	0	0	0	0	0
1	1	1	1	1	1	1	1	1	32	0	0	0	0	0	0	0	0	0	0
1	1	1	1	1	1	1	1	1	32	1	0	0	0	0	0	0	0	0	0
1	1	1	1	1	1	1	1	1	32	1	0	0	0	0	0	0	0	0	0
4	4	4	3	2	3	3	2	2	33	1	3	3	3	2	1	2	2	1	1
1	1	1	2	2	1	2	1	1	33	0	0	0	0	1	1	0	1	0	0
2	2	1	2	1	1	1	1	1	33	0	1	1	0	1	0	0	0	0	0
3	2	3	2	2	2	2	1	1	33	0	2	1	2	1	1	1	1	0	0
1	1	2	2	2	2	2	2	1	33	0	0	0	1	1	1	1	1	1	0
2	1	2	2	1	1	2	2	1	33	0	1	0	1	1	0	0	1	1	0
2	2	4	2	2	1	1	1	1	33	0	1	1	3	1	1	0	0	0	0
2	2	3	2	1	2	2	2	1	33	1	1	1	2	1	0	1	1	1	0
2	1	1	2	1	2	2	1	1	33	1	1	0	0	1	0	1	1	0	0
2	2	2	2	1	1	1	1	1	33	0	1	1	1	1	0	0	0	0	0
2	2	1	1	2	1	1	1	1	33	1	1	1	0	0	1	0	0	0	0
1	1	1	1	1	1	1	1	1	33	0	0	0	0	0	0	0	0	0	0
2	1	1	1	1	1	1	1	1	33	0	1	0	0	0	0	0	0	0	0
2	2	2	2	2	1	2	1	1	33	0	1	1	1	1	1	0	1	0	0
1	1	1	1	1	1	1	1	1	33	0	0	0	0	0	0	0	0	0	0
1	1	1	1	1	1	1	1	1	33	1	0	0	0	0	0	0	0	0	0
2	2	2	2	1	1	2	2	1	33	0	1	1	1	1	0	0	1	1	0
2	1	1	1	1	1	1	1	1	33	0	1	0	0	0	0	0	0	0	0
1	2	2	2	1	1	1	1	1	33	0	0	1	1	1	0	0	0	0	0
1	1	1	1	1	1	1	1	1	33	0	0	0	0	0	0	0	0	0	0
2	2	1	2	1	1	1	1	1	33	1	1	1	0	1	0	0	0	0	0
2	1	1	1	1	1	1	1	1	33	1	1	0	0	0	0	0	0	0	0
1	1	1	1	1	1	1	1	1	33	0	0	0	0	0	0	0	0	0	0
1	1	1	1	1	1	1	1	1	33	1	0	0	0	0	0	0	0	0	0
3	2	2	2	2	2	2	2	1	33	1	2	1	1	1	1	1	1	1	0
2	2	2	2	2	1	1	2	1	33	0	1	1	1	1	1	0	0	1	0
1	1	1	1	1	1	1	1	1	34	1	0	0	0	0	0	0	0	0	0
1	1	1	1	1	1	1	1	1	34	0	0	0	0	0	0	0	0	0	0
2	1	1	1	1	1	1	1	1	34	0	1	0	0	0	0	0	0	0	0
2	1	3	2	1	1	1	1	1	34	0	1	0	2	1	0	0	0	0	0
3	3	2	2	2	1	1	2	1	34	0	2	2	1	1	1	0	0	1	0
1	1	1	1	1	1	1	1	1	34	0	0	0	0	0	0	0	0	0	0
1	1	1	1	1	1	1	1	1	34	0	0	0	0	0	0	0	0	0	0
2	1	1	2	1	1	1	1	1	34	0	1	0	0	1	0	0	0	0	0
2	1	1	2	1	2	2	1	1	34	0	1	0	0	1	0	1	1	0	0
1	2	1	1	1	1	1	1	1	34	0	0	1	0	0	0	0	0	0	0
1	2	1	1	1	1	1	1	1	34	0	0	1	0	0	0	0	0	0	0
2	1	1	1	1	1	1	1	1	34	0	1	0	0	0	0	0	0	0	0
1	1	1	1	1	1	1	1	1	34	0	0	0	0	0	0	0	0	0	0
2	1	1	2	1	1	1	1	1	34	1	1	0	0	1	0	0	0	0	0
1	1	1	2	1	1	1	1	1	34	0	0	0	0	1	0	0	0	0	0
1	1	2	2	2	1	1	1	1	34	0	0	0	1	1	1	0	0	0	0
2	2	1	2	1	1	2	1	1	34	1	1	1	0	1	0	0	1	0	0
2	2	2	2	1	1	1	1	1	34	0	1	1	1	1	0	0	0	0	0
1	1	1	1	1	1	1	1	1	34	1	0	0	0	0	0	0	0	0	0
1	1	1	1	1	1	1	1	1	35	1	0	0	0	0	0	0	0	0	0
1	2	1	1	1	1	1	1	1	35	0	0	1	0	0	0	0	0	0	0
1	1	1	1	1	1	1	1	1	35	0	0	0	0	0	0	0	0	0	0
4	1	1	4	4	4	1	1	1	35	0	3	0	0	3	3	3	0	0	0
1	1	1	4	1	1	1	1	1	35	1	0	0	0	3	0	0	0	0	0
2	2	2	2	2	2	2	3	1	35	0	1	1	1	1	1	1	1	2	0
2	3	3	3	3	1	2	1	1	35	1	1	2	2	2	2	0	1	0	0
2	1	2	2	1	2	2	1	1	35	0	1	0	1	1	0	1	1	0	0
1	2	1	1	1	1	1	1	1	35	0	0	1	0	0	0	0	0	0	0
4	3	4	4	1	4	4	1	4	35	1	3	2	3	3	0	3	3	0	3
2	2	3	2	2	2	2	2	1	35	0	1	1	2	1	1	1	1	1	0
2	3	3	2	1	2	2	2	1	35	1	1	2	2	1	0	1	1	1	0
1	1	1	2	1	1	1	1	1	35	1	0	0	0	1	0	0	0	0	0
3	2	4	4	2	1	1	1	1	35	0	2	1	3	3	1	0	0	0	0
2	2	2	2	2	1	2	1	1	35	0	1	1	1	1	1	0	1	0	0
2	2	2	2	2	1	2	2	1	35	0	1	1	1	1	1	0	1	1	0
1	1	1	1	1	1	1	1	1	35	1	0	0	0	0	0	0	0	0	0
1	2	2	1	1	1	1	1	1	35	0	0	1	1	0	0	0	0	0	0
1	1	1	2	1	1	1	1	1	35	1	0	0	0	1	0	0	0	0	0
1	1	2	2	1	1	1	1	1	35	0	0	0	1	1	0	0	0	0	0
2	2	2	2	1	1	1	1	1	35	1	1	1	1	1	0	0	0	0	0
2	2	1	1	1	1	1	1	1	35	0	1	1	0	0	0	0	0	0	0
1	2	1	1	1	1	1	1	1	35	1	0	1	0	0	0	0	0	0	0
2	1	2	2	1	1	1	1	1	35	0	1	0	1	1	0	0	0	0	0
2	2	1	2	1	2	1	1	1	35	0	1	1	0	1	0	1	0	0	0
2	2	2	2	1	1	1	1	1	35	0	1	1	1	1	0	0	0	0	0
1	1	1	1	1	1	1	1	1	35	0	0	0	0	0	0	0	0	0	0
1	2	1	1	1	1	1	1	1	35	0	0	1	0	0	0	0	0	0	0
2	1	1	2	1	1	1	2	1	35	1	1	0	0	1	0	0	0	1	0
2	1	1	1	1	1	1	1	1	35	1	1	0	0	0	0	0	0	0	0
2	2	1	2	2	1	1	1	1	35	1	1	1	0	1	1	0	0	0	0
3	2	3	2	2	1	1	3	1	35	0	2	1	2	1	1	0	0	2	0
2	1	1	1	1	1	1	1	1	35	0	1	0	0	0	0	0	0	0	0
2	1	1	1	1	1	1	1	1	35	0	1	0	0	0	0	0	0	0	0
2	2	2	2	1	1	1	1	1	35	1	1	1	1	1	0	0	0	0	0
4	3	3	3	3	2	2	2	1	35	0	3	2	2	2	2	1	1	1	0
3	2	2	3	3	2	3	1	1	35	0	2	1	1	2	2	1	2	0	0
2	2	1	2	1	1	1	1	1	35	1	1	1	0	1	0	0	0	0	0
1	1	1	1	2	1	1	1	1	36	0	0	0	0	0	1	0	0	0	0
1	2	1	1	1	1	1	1	1	36	0	0	1	0	0	0	0	0	0	0
1	1	1	1	1	1	1	1	1	36	0	0	0	0	0	0	0	0	0	0
4	4	3	4	3	4	4	3	2	36	1	3	3	2	3	2	3	3	2	1
1	1	1	1	1	1	1	1	1	36	1	0	0	0	0	0	0	0	0	0
1	1	1	1	1	1	1	1	1	36	1	0	0	0	0	0	0	0	0	0
2	2	2	2	2	2	2	2	2	36	1	1	1	1	1	1	1	1	1	1
1	1	1	1	1	1	1	1	1	36	1	0	0	0	0	0	0	0	0	0
2	1	1	1	1	1	1	1	1	36	1	1	0	0	0	0	0	0	0	0
1	1	1	1	1	1	1	1	1	36	1	0	0	0	0	0	0	0	0	0
2	2	2	2	1	1	1	1	1	36	0	1	1	1	1	0	0	0	0	0
2	2	1	1	1	1	1	1	1	36	0	1	1	0	0	0	0	0	0	0
2	2	1	2	2	1	1	1	1	36	1	1	1	0	1	1	0	0	0	0
2	2	2	2	2	2	2	2	1	36	1	1	1	1	1	1	1	1	1	0
1	1	1	1	1	1	1	1	1	36	1	0	0	0	0	0	0	0	0	0
2	2	1	2	2	1	3	2	1	36	0	1	1	0	1	1	0	2	1	0
1	1	1	1	1	1	1	1	1	36	1	0	0	0	0	0	0	0	0	0
2	2	2	2	1	1	1	1	1	36	1	1	1	1	1	0	0	0	0	0
3	3	3	3	3	3	3	3	1	36	0	2	2	2	2	2	2	2	2	0
2	1	1	1	1	1	1	1	1	36	1	1	0	0	0	0	0	0	0	0
2	1	3	3	3	1	1	2	1	36	0	1	0	2	2	2	0	0	1	0
1	1	1	1	1	1	2	1	1	36	0	0	0	0	0	0	0	1	0	0
3	2	3	3	2	2	1	1	1	36	1	2	1	2	2	1	1	0	0	0
1	1	1	1	1	1	1	1	1	36	0	0	0	0	0	0	0	0	0	0
2	1	1	1	1	1	1	1	1	36	0	1	0	0	0	0	0	0	0	0
3	3	3	4	3	3	3	3	2	36	0	2	2	2	3	2	2	2	2	1
2	2	2	3	2	2	2	1	1	36	0	1	1	1	2	1	1	1	0	0
1	1	3	2	2	2	1	1	1	36	1	0	0	2	1	1	1	0	0	0
1	1	1	1	1	1	1	1	1	36	0	0	0	0	0	0	0	0	0	0
1	1	1	1	1	1	1	1	4	36	0	0	0	0	0	0	0	0	0	3
1	1	1	1	1	1	1	1	1	36	1	0	0	0	0	0	0	0	0	0
1	1	1	1	1	1	2	1	1	36	0	0	0	0	0	0	0	1	0	0
2	2	2	2	2	4	1	2	1	36	1	1	1	1	1	1	3	0	1	0
4	3	3	4	3	3	1	1	2	36	0	3	2	2	3	2	2	0	0	1
2	1	1	2	1	1	1	1	1	36	1	1	0	0	1	0	0	0	0	0
3	3	3	3	1	2	1	1	1	36	1	2	2	2	2	0	1	0	0	0
2	1	3	1	2	2	2	1	1	36	0	1	0	2	0	1	1	1	0	0
1	1	1	1	1	1	1	1	1	37	0	0	0	0	0	0	0	0	0	0
2	2	2	2	2	1	1	1	1	37	0	1	1	1	1	1	0	0	0	0
3	3	3	4	3	3	3	2	1	37	0	2	2	2	3	2	2	2	1	0
3	2	3	2	2	1	2	1	1	37	1	2	1	2	1	1	0	1	0	0
1	1	1	1	1	1	1	1	1	37	0	0	0	0	0	0	0	0	0	0
2	2	1	4	2	4	4	2	1	37	0	1	1	0	3	1	3	3	1	0
1	1	1	1	1	1	1	1	1	37	0	0	0	0	0	0	0	0	0	0
2	1	1	2	1	1	1	1	1	37	0	1	0	0	1	0	0	0	0	0
1	1	1	2	1	1	1	1	1	37	1	0	0	0	1	0	0	0	0	0
3	2	2	2	2	2	3	2	1	37	1	2	1	1	1	1	1	2	1	0
4	3	4	2	1	4	2	2	4	37	1	3	2	3	1	0	3	1	1	3
2	2	2	2	2	1	2	2	1	37	0	1	1	1	1	1	0	1	1	0
1	2	1	2	1	1	1	1	1	37	1	0	1	0	1	0	0	0	0	0
2	2	3	3	2	3	3	2	1	37	0	1	1	2	2	1	2	2	1	0
2	2	2	2	2	2	1	1	1	37	0	1	1	1	1	1	1	0	0	0
1	1	1	1	1	1	1	1	1	37	0	0	0	0	0	0	0	0	0	0
1	1	1	1	1	1	1	1	1	37	1	0	0	0	0	0	0	0	0	0
2	2	3	2	2	2	2	2	1	37	0	1	1	2	1	1	1	1	1	0
2	2	2	2	1	1	1	1	1	37	1	1	1	1	1	0	0	0	0	0
3	3	3	3	1	3	2	2	2	37	0	2	2	2	2	0	2	1	1	1
1	2	2	2	1	1	2	1	1	37	0	0	1	1	1	0	0	1	0	0
1	1	1	1	1	1	1	1	1	37	0	0	0	0	0	0	0	0	0	0
4	4	4	4	4	4	4	4	1	37	0	3	3	3	3	3	3	3	3	0
1	1	1	1	1	1	1	1	1	37	0	0	0	0	0	0	0	0	0	0
2	2	2	2	2	1	2	1	1	37	0	1	1	1	1	1	0	1	0	0
1	1	1	2	1	1	1	1	1	37	0	0	0	0	1	0	0	0	0	0
1	1	2	2	2	1	1	1	1	37	0	0	0	1	1	1	0	0	0	0
2	1	1	2	2	1	1	1	1	37	0	1	0	0	1	1	0	0	0	0
4	3	4	3	3	1	2	3	2	37	1	3	2	3	2	2	0	1	2	1
1	1	1	1	1	1	1	1	1	37	1	0	0	0	0	0	0	0	0	0
1	1	2	2	2	1	1	1	1	37	0	0	0	1	1	1	0	0	0	0
1	1	1	1	1	1	1	1	1	37	1	0	0	0	0	0	0	0	0	0
2	2	2	2	2	2	2	2	2	37	1	1	1	1	1	1	1	1	1	1
1	1	1	1	1	1	1	1	1	37	1	0	0	0	0	0	0	0	0	0
1	1	1	1	1	1	1	1	1	37	1	0	0	0	0	0	0	0	0	0
2	1	1	1	1	1	2	2	1	37	0	1	0	0	0	0	0	1	1	0
1	1	2	2	1	1	1	1	1	37	0	0	0	1	1	0	0	0	0	0
1	1	1	1	1	1	1	1	1	38	1	0	0	0	0	0	0	0	0	0
3	1	3	1	2	3	1	1	1	38	0	2	0	2	0	1	2	0	0	0
2	2	2	2	2	2	2	2	1	38	0	1	1	1	1	1	1	1	1	0
1	1	1	1	1	1	1	1	1	38	1	0	0	0	0	0	0	0	0	0
2	1	1	1	1	1	1	1	1	38	0	1	0	0	0	0	0	0	0	0
2	2	2	2	2	1	1	1	1	38	0	1	1	1	1	1	0	0	0	0
1	1	1	1	1	1	1	1	1	38	1	0	0	0	0	0	0	0	0	0
2	2	2	2	2	2	1	1	1	38	0	1	1	1	1	1	1	0	0	0
1	1	1	1	1	1	1	1	1	38	0	0	0	0	0	0	0	0	0	0
2	2	1	3	1	1	1	1	1	38	0	1	1	0	2	0	0	0	0	0
2	2	2	2	2	1	1	1	1	38	1	1	1	1	1	1	0	0	0	0
2	2	2	2	2	2	2	2	1	38	0	1	1	1	1	1	1	1	1	0
1	1	2	1	1	1	2	1	1	38	0	0	0	1	0	0	0	1	0	0
2	2	2	2	2	2	1	1	1	38	0	1	1	1	1	1	1	0	0	0
1	1	1	1	1	1	1	1	1	38	1	0	0	0	0	0	0	0	0	0
2	2	2	2	1	1	2	2	1	38	1	1	1	1	1	0	0	1	1	0
1	1	1	2	1	1	1	1	1	38	0	0	0	0	1	0	0	0	0	0
1	1	1	1	1	1	1	1	1	38	0	0	0	0	0	0	0	0	0	0
2	2	2	2	2	1	2	1	1	38	0	1	1	1	1	1	0	1	0	0
1	1	1	1	2	1	1	1	1	38	0	0	0	0	0	1	0	0	0	0
1	1	1	1	1	1	1	1	1	38	1	0	0	0	0	0	0	0	0	0
2	2	3	3	1	1	1	1	1	38	0	1	1	2	2	0	0	0	0	0
2	2	2	2	2	1	1	1	1	39	0	1	1	1	1	1	0	0	0	0
2	2	2	2	2	2	2	2	1	39	1	1	1	1	1	1	1	1	1	0
1	1	1	2	1	1	1	1	1	39	1	0	0	0	1	0	0	0	0	0
1	1	1	1	1	1	1	1	1	39	1	0	0	0	0	0	0	0	0	0
1	1	2	1	1	1	1	1	1	39	0	0	0	1	0	0	0	0	0	0
2	1	3	2	3	2	2	3	1	39	1	1	0	2	1	2	1	1	2	0
2	1	1	3	1	1	1	1	1	39	0	1	0	0	2	0	0	0	0	0
2	1	1	2	2	1	1	2	1	39	1	1	0	0	1	1	0	0	1	0
3	3	2	3	2	3	3	3	1	39	0	2	2	1	2	1	2	2	2	0
2	2	1	2	2	1	1	1	1	39	0	1	1	0	1	1	0	0	0	0
1	1	1	2	1	1	1	1	1	39	1	0	0	0	1	0	0	0	0	0
2	2	1	1	1	1	2	1	1	39	0	1	1	0	0	0	0	1	0	0
1	1	1	1	1	1	1	1	1	39	0	0	0	0	0	0	0	0	0	0
1	1	2	1	1	1	1	2	1	40	0	0	0	1	0	0	0	0	1	0
2	1	1	1	1	1	1	1	1	40	0	1	0	0	0	0	0	0	0	0
1	1	1	1	1	1	1	1	1	40	0	0	0	0	0	0	0	0	0	0
1	1	2	1	1	1	1	1	1	40	0	0	0	1	0	0	0	0	0	0
2	2	1	2	2	1	1	1	1	40	0	1	1	0	1	1	0	0	0	0
2	4	4	2	2	2	4	4	2	40	0	1	3	3	1	1	1	3	3	1
1	1	1	1	1	1	1	1	1	40	1	0	0	0	0	0	0	0	0	0
1	1	1	1	1	1	1	1	1	40	0	0	0	0	0	0	0	0	0	0
2	1	2	2	2	1	1	1	1	40	0	1	0	1	1	1	0	0	0	0
1	1	2	2	1	1	1	1	1	40	0	0	0	1	1	0	0	0	0	0
1	1	1	2	1	1	1	1	1	40	0	0	0	0	1	0	0	0	0	0
2	2	2	2	2	2	2	2	1	40	0	1	1	1	1	1	1	1	1	0
2	1	2	1	1	1	1	1	1	40	0	1	0	1	0	0	0	0	0	0
1	1	1	1	1	1	1	1	1	40	0	0	0	0	0	0	0	0	0	0
2	2	1	3	2	2	2	2	1	40	0	1	1	0	2	1	1	1	1	0
1	1	1	1	1	1	1	1	1	40	0	0	0	0	0	0	0	0	0	0
1	2	1	2	1	1	1	1	1	40	0	0	1	0	1	0	0	0	0	0
1	2	1	2	1	1	1	1	1	40	1	0	1	0	1	0	0	0	0	0
1	2	1	2	1	1	1	1	1	40	0	0	1	0	1	0	0	0	0	0
1	1	1	1	1	1	1	1	1	40	0	0	0	0	0	0	0	0	0	0
1	1	1	1	1	1	1	1	1	40	1	0	0	0	0	0	0	0	0	0
2	2	2	2	2	1	1	2	1	40	0	1	1	1	1	1	0	0	1	0
1	1	1	1	1	1	1	1	1	40	0	0	0	0	0	0	0	0	0	0
4	4	4	4	4	4	4	2	3	40	0	3	3	3	3	3	3	3	1	2
2	2	2	2	2	1	1	1	1	40	0	1	1	1	1	1	0	0	0	0
3	2	2	2	1	1	1	2	1	41	0	2	1	1	1	0	0	0	1	0
1	1	1	1	1	1	1	1	1	41	0	0	0	0	0	0	0	0	0	0
1	1	1	1	1	1	1	1	1	41	0	0	0	0	0	0	0	0	0	0
1	1	1	1	1	1	1	1	1	41	1	0	0	0	0	0	0	0	0	0
2	3	3	2	2	2	2	1	2	41	0	1	2	2	1	1	1	1	0	1
1	1	1	1	1	1	2	2	1	41	0	0	0	0	0	0	0	1	1	0
1	1	1	2	1	1	1	1	1	41	1	0	0	0	1	0	0	0	0	0
1	1	1	1	1	1	1	1	1	41	0	0	0	0	0	0	0	0	0	0
1	1	1	1	1	1	1	1	1	42	0	0	0	0	0	0	0	0	0	0
1	1	1	1	1	1	1	1	1	42	1	0	0	0	0	0	0	0	0	0
1	1	1	2	1	1	1	1	1	42	0	0	0	0	1	0	0	0	0	0
2	1	1	1	1	1	1	1	1	42	1	1	0	0	0	0	0	0	0	0
2	1	2	1	1	2	1	1	1	42	0	1	0	1	0	0	1	0	0	0
1	2	2	2	2	1	1	1	1	42	0	0	1	1	1	1	0	0	0	0
2	2	2	1	1	1	1	1	1	42	0	1	1	1	0	0	0	0	0	0
1	1	1	2	2	1	1	1	1	42	0	0	0	0	1	1	0	0	0	0
3	4	4	4	2	4	3	3	2	42	0	2	3	3	3	1	3	2	2	1
1	1	1	1	3	1	1	1	1	42	0	0	0	0	0	2	0	0	0	0
2	2	2	2	1	1	1	1	1	42	0	1	1	1	1	0	0	0	0	0
4	4	3	3	3	4	3	2	2	42	1	3	3	2	2	2	3	2	1	1
1	1	1	1	1	1	1	1	1	43	1	0	0	0	0	0	0	0	0	0
2	2	2	2	2	2	1	2	1	43	1	1	1	1	1	1	1	0	1	0
2	2	2	2	1	2	1	1	2	43	0	1	1	1	1	0	1	0	0	1
2	2	2	2	2	1	1	1	1	43	0	1	1	1	1	1	0	0	0	0
1	1	1	1	1	1	1	1	1	43	0	0	0	0	0	0	0	0	0	0
2	2	2	3	4	1	2	1	1	43	0	1	1	1	2	3	0	1	0	0
2	1	1	1	1	1	1	1	1	43	0	1	0	0	0	0	0	0	0	0
1	1	1	1	1	1	1	1	1	43	1	0	0	0	0	0	0	0	0	0
1	1	1	1	1	1	1	1	1	43	0	0	0	0	0	0	0	0	0	0
2	2	2	2	2	2	1	1	1	43	0	1	1	1	1	1	1	0	0	0
1	1	1	1	1	1	1	1	1	43	1	0	0	0	0	0	0	0	0	0
1	1	1	1	1	1	1	1	1	44	0	0	0	0	0	0	0	0	0	0
2	2	1	2	1	1	1	1	1	44	0	1	1	0	1	0	0	0	0	0
3	2	2	4	2	1	1	1	1	44	0	2	1	1	3	1	0	0	0	0
2	2	2	2	2	1	1	1	1	44	0	1	1	1	1	1	0	0	0	0
2	2	2	2	2	2	2	2	2	44	0	1	1	1	1	1	1	1	1	1
3	3	3	3	3	3	2	2	1	44	0	2	2	2	2	2	2	1	1	0
1	1	1	1	1	1	1	1	1	44	0	0	0	0	0	0	0	0	0	0
1	2	2	2	1	1	1	1	1	44	1	0	1	1	1	0	0	0	0	0
1	1	1	1	1	1	1	1	1	44	0	0	0	0	0	0	0	0	0	0
2	2	3	3	3	2	2	2	1	45	0	1	1	2	2	2	1	1	1	0
1	1	1	1	1	1	1	1	1	45	0	0	0	0	0	0	0	0	0	0
1	1	2	2	2	1	2	2	1	45	0	0	0	1	1	1	0	1	1	0
1	1	1	1	1	1	1	1	1	45	0	0	0	0	0	0	0	0	0	0
2	2	1	1	1	1	1	1	1	45	0	1	1	0	0	0	0	0	0	0
1	1	1	1	1	1	1	1	1	45	1	0	0	0	0	0	0	0	0	0
2	2	3	2	3	1	1	2	1	45	0	1	1	2	1	2	0	0	1	0
1	1	1	1	1	1	1	1	1	45	0	0	0	0	0	0	0	0	0	0
1	2	1	2	1	1	1	1	1	45	0	0	1	0	1	0	0	0	0	0
2	2	2	1	1	1	1	1	1	45	0	1	1	1	0	0	0	0	0	0
1	1	1	1	1	1	1	1	1	45	1	0	0	0	0	0	0	0	0	0
3	2	3	3	2	2	3	3	1	45	0	2	1	2	2	1	1	2	2	0
1	1	1	1	1	1	1	1	1	46	0	0	0	0	0	0	0	0	0	0
1	1	1	1	1	1	1	1	1	46	1	0	0	0	0	0	0	0	0	0
1	1	1	1	1	1	1	1	1	46	0	0	0	0	0	0	0	0	0	0
1	1	2	1	1	1	1	1	1	46	0	0	0	1	0	0	0	0	0	0
2	2	2	2	2	1	1	1	1	46	1	1	1	1	1	1	0	0	0	0
1	1	2	2	1	1	1	1	1	46	0	0	0	1	1	0	0	0	0	0
1	1	2	2	2	1	1	1	1	46	0	0	0	1	1	1	0	0	0	0
1	1	1	1	1	1	1	1	1	46	0	0	0	0	0	0	0	0	0	0
1	1	1	1	1	1	1	1	1	46	0	0	0	0	0	0	0	0	0	0
1	1	1	2	1	1	1	1	1	46	1	0	0	0	1	0	0	0	0	0
1	1	1	1	1	1	1	1	1	47	1	0	0	0	0	0	0	0	0	0
2	2	2	2	2	1	2	2	2	47	0	1	1	1	1	1	0	1	1	1
2	2	2	2	2	1	1	1	1	47	0	1	1	1	1	1	0	0	0	0
1	1	1	1	1	1	1	1	1	47	0	0	0	0	0	0	0	0	0	0
2	2	2	2	2	2	2	2	1	47	0	1	1	1	1	1	1	1	1	0
1	1	2	2	1	1	1	1	1	47	0	0	0	1	1	0	0	0	0	0
1	1	1	1	1	1	1	1	1	48	0	0	0	0	0	0	0	0	0	0
1	1	1	1	1	1	1	1	1	48	0	0	0	0	0	0	0	0	0	0
3	4	4	4	4	4	3	2	2	48	0	2	3	3	3	3	3	2	1	1
1	1	1	1	1	1	1	1	1	48	0	0	0	0	0	0	0	0	0	0
1	1	1	1	1	1	1	1	1	48	1	0	0	0	0	0	0	0	0	0
2	2	2	2	3	2	1	2	1	49	0	1	1	1	1	2	1	0	1	0
1	1	1	1	1	1	1	1	1	49	0	0	0	0	0	0	0	0	0	0
1	1	1	1	1	1	1	1	1	49	0	0	0	0	0	0	0	0	0	0
1	1	1	1	1	1	1	1	1	49	0	0	0	0	0	0	0	0	0	0
2	2	1	2	1	1	1	1	1	49	0	1	1	0	1	0	0	0	0	0
1	1	1	1	1	1	1	1	1	49	0	0	0	0	0	0	0	0	0	0
2	3	4	3	3	2	2	2	1	49	0	1	2	3	2	2	1	1	1	0
2	2	2	2	2	1	1	1	1	49	0	1	1	1	1	1	0	0	0	0
1	1	1	2	1	1	1	1	1	49	0	0	0	0	1	0	0	0	0	0
1	1	1	1	1	1	1	1	1	50	0	0	0	0	0	0	0	0	0	0
4	4	4	4	4	4	4	4	4	50	1	3	3	3	3	3	3	3	3	3
1	1	1	1	1	1	1	1	1	50	0	0	0	0	0	0	0	0	0	0
1	2	3	2	2	2	4	1	1	50	0	0	1	2	1	1	1	3	0	0
2	2	2	2	2	1	1	1	1	50	0	1	1	1	1	1	0	0	0	0
1	1	1	2	1	1	1	2	1	50	0	0	0	0	1	0	0	0	1	0
1	1	1	1	1	1	1	1	1	50	0	0	0	0	0	0	0	0	0	0
2	2	2	3	2	2	2	2	1	50	0	1	1	1	2	1	1	1	1	0
1	2	1	1	1	1	1	1	1	50	0	0	1	0	0	0	0	0	0	0
2	2	2	2	2	2	1	1	1	50	0	1	1	1	1	1	1	0	0	0
1	1	1	1	1	1	1	1	1	50	0	0	0	0	0	0	0	0	0	0
2	2	1	2	2	1	1	1	1	50	0	1	1	0	1	1	0	0	0	0
2	2	3	2	2	2	2	1	1	50	1	1	1	2	1	1	1	1	0	0
1	1	1	1	1	1	1	1	1	50	0	0	0	0	0	0	0	0	0	0
1	1	1	1	1	1	1	1	1	50	1	0	0	0	0	0	0	0	0	0
1	1	1	1	1	1	1	1	1	50	0	0	0	0	0	0	0	0	0	0
1	1	1	1	1	1	1	1	1	50	0	0	0	0	0	0	0	0	0	0
1	1	1	1	1	1	2	2	1	50	0	0	0	0	0	0	0	1	1	0
2	2	1	2	1	1	1	1	1	50	1	1	1	0	1	0	0	0	0	0
2	2	2	2	2	1	1	1	1	50	0	1	1	1	1	1	0	0	0	0
3	2	2	2	1	1	1	1	1	50	0	2	1	1	1	0	0	0	0	0
2	2	2	2	2	2	2	2	1	51	0	1	1	1	1	1	1	1	1	0
2	2	2	2	2	2	2	2	1	51	0	1	1	1	1	1	1	1	1	0
2	1	1	2	1	1	1	1	1	51	0	1	0	0	1	0	0	0	0	0
2	2	1	1	1	1	1	1	1	51	0	1	1	0	0	0	0	0	0	0
2	2	4	1	1	1	1	1	1	51	0	1	1	3	0	0	0	0	0	0
2	1	1	1	1	1	1	1	1	51	0	1	0	0	0	0	0	0	0	0
1	1	1	1	1	1	1	1	1	52	0	0	0	0	0	0	0	0	0	0
1	1	1	1	1	1	1	1	1	52	0	0	0	0	0	0	0	0	0	0
2	1	2	2	2	1	2	2	1	52	0	1	0	1	1	1	0	1	1	0
2	2	2	2	2	1	1	1	1	52	0	1	1	1	1	1	0	0	0	0
2	3	2	4	2	3	3	2	1	52	0	1	2	1	3	1	2	2	1	0
3	1	2	3	2	1	1	1	1	54	0	2	0	1	2	1	0	0	0	0
2	2	3	2	2	1	1	1	1	54	0	1	1	2	1	1	0	0	0	0
1	1	1	1	1	1	1	1	1	54	0	0	0	0	0	0	0	0	0	0
1	1	1	1	1	1	1	1	1	54	1	0	0	0	0	0	0	0	0	0
1	2	1	1	1	1	1	1	1	55	0	0	1	0	0	0	0	0	0	0
1	2	1	1	1	1	1	1	1	55	0	0	1	0	0	0	0	0	0	0
1	2	1	1	1	1	1	1	1	55	0	0	1	0	0	0	0	0	0	0
1	1	1	1	1	1	1	1	1	55	0	0	0	0	0	0	0	0	0	0
1	1	1	1	1	1	1	1	1	55	0	0	0	0	0	0	0	0	0	0
1	1	1	1	1	1	1	1	1	56	0	0	0	0	0	0	0	0	0	0
2	1	1	2	1	1	1	1	1	57	0	1	0	0	1	0	0	0	0	0
1	1	1	1	1	1	1	1	1	57	0	0	0	0	0	0	0	0	0	0
2	2	2	2	1	1	1	1	1	57	0	1	1	1	1	0	0	0	0	0
1	1	1	1	1	1	1	1	1	57	1	0	0	0	0	0	0	0	0	0
2	1	2	1	1	1	1	1	1	57	0	1	0	1	0	0	0	0	0	0
1	1	1	1	1	1	1	1	1	57	0	0	0	0	0	0	0	0	0	0
1	1	1	1	1	1	1	1	1	57	1	0	0	0	0	0	0	0	0	0
2	2	1	2	1	1	1	1	1	58	0	1	1	0	1	0	0	0	0	0
2	2	2	2	2	2	2	2	2	58	0	1	1	1	1	1	1	1	1	1
1	1	1	1	1	1	1	1	1	58	0	0	0	0	0	0	0	0	0	0
1	1	1	1	1	1	1	1	1	59	0	0	0	0	0	0	0	0	0	0
2	2	2	2	2	1	2	2	1	59	0	1	1	1	1	1	0	1	1	0
1	2	1	1	1	1	1	1	1	60	1	0	1	0	0	0	0	0	0	0
1	2	2	1	1	1	1	1	1	60	0	0	1	1	0	0	0	0	0	0
2	2	2	2	2	1	2	2	1	60	0	1	1	1	1	1	0	1	1	0
1	1	1	1	1	1	1	1	1	60	1	0	0	0	0	0	0	0	0	0
1	2	1	1	1	1	1	1	1	60	1	0	1	0	0	0	0	0	0	0
4	4	3	3	4	4	4	4	4	60	0	3	3	2	2	3	3	3	3	3
1	1	1	1	1	1	1	1	1	61	0	0	0	0	0	0	0	0	0	0
2	2	1	2	1	1	1	1	1	61	1	1	1	0	1	0	0	0	0	0
1	1	1	1	1	1	1	1	1	61	0	0	0	0	0	0	0	0	0	0
2	2	2	2	2	2	2	2	1	62	1	1	1	1	1	1	1	1	1	0
2	2	2	2	2	1	2	1	1	62	0	1	1	1	1	1	0	1	0	0
2	2	2	2	1	1	1	1	1	62	0	1	1	1	1	0	0	0	0	0
1	1	1	1	1	1	1	1	1	63	0	0	0	0	0	0	0	0	0	0
2	2	1	1	1	1	1	1	1	65	0	1	1	0	0	0	0	0	0	0
1	1	1	1	1	1	1	1	1	65	0	0	0	0	0	0	0	0	0	0
1	1	1	1	1	1	1	1	1	68	1	0	0	0	0	0	0	0	0	0
